# Supplementary material for: Relationship among some coordinative and dynamic strength capabilities and constructive and conceptual thinking among preschool-age children
Source: Front Psychol. 2024 Mar 14;15:1349884. doi: 10.3389/fpsyg.2024.1349884 (PMC10973122; doi:10.3389/fpsyg.2024.1349884)
Supplement: Supplementary file 1 [file Data_Sheet_1.CSV]

Age	Sex	Wght	Hght	BJmp	4x5	flex	Sidhop	DeskMov	ThrR	ThrL	Beep	VP	SA	PHMe	VSMe	ADMe	CNSTh	CNCTh	IQ
4.97	2	16.6	107.5	87	11.9	22	11	10	7	5	18	10	9	9	5	7	5	14	84
4.38	2	13.4	95	79	10.4	28	9	10	5	4	15	14	8	10	5	13	11	12	103
4.85	2	17.7	104.7	76	13.61	17	11	9	3.82	3.53	26	8	9	11	5	10	12	6	89
4.2	1	15.4	105.9	93	11.2	12	13	13	8.6	5.45	22	10	11	11	5	12	13	13	106
4.54	1	13.9	101.7	68	11	14	10	7	10	7	30	5	7	16	5	11	7	5	84
3.88	1	15.2	101.3	90	13.7	26	8	8	5.1	7.9	17	14	8	9	7	14	13	8	103
4.93	1	16.8	106.5	64	11.4	8	11	10	6	4	10	12	10	12	7	10	11	10	102
4.79	2	19.9	111.7	83	11.6	14	12	8	9	7	25	10	9	9	8	14	9	12	101
4.25	2	14.2	102.5	71	11.7	12	10	8	5	4	8	6	10	11	8	13	11	8	96
4.92	1	21.2	112	75	12	8	13	12	6	6	15	11	8	13	8	10	12	8	100
4.08	2	17.8	106	81	9.4	26	11	6	7	6	24	9	10	7	9	11	7	8	89
4.64	2	19.4	113	71	9.7	20	12	13	6	6	18	10	13	9	9	12	10	8	101
4.68	1	17.4	106.9	102	9.2	21	17	8	8	6	17	9	7	9	9	9	9	5	85
4.7	1	16.9	103.1	93	10.5	18	18	11	9	6	12	15	10	9	9	3	10	9	94
4.34	2	20.3	111.1	88	12.51	22	11	10	6.3	5.2	14	6	10	10	9	9	10	11	94
4.44	1	16.2	105.5	106	8.79	13	13	9	5.7	7.8	14	12	15	11	9	9	11	9	107
4.45	1	15.6	100.1	73	14.21	15	6	6	5.3	7.2	5	12	15	11	9	9	11	9	107
4.91	2	17	109.7	112	9.1	18	14	12	5.2	6.1	12	11	10	4	10	15	10	8	98
3.79	2	13.7	100	74	11.04	18	5	6	6	6	11	10	8	9	10	6	13	6	91
4.57	1	20.4	113.5	115	10	20	17	8	8	8	10	14	10	9	10	12	12	8	106
4.36	1	19	110.1	106	10	18	7	7	11	8	24	7	10	10	10	13	9	12	101
4.84	2	18.1	107.7	92	9.6	16	13	15	5	4	20	13	12	10	10	12	11	12	112
4.86	1	18	110.6	100	11.4	20	13	14	8	7	30	11	13	12	10	12	9	14	113
4.74	2	17.9	109.8	98	8.4	23	18	15	8	8	23	10	9	12	10	14	9	10	105
4.78	1	20.7	107.5	128	8	13	15	10	9.3	8	10	6	11	13	10	11	11	8	100
5.05	2	16.6	105.8	96	8.63	21	13	10	5.2	5.7	6	6	11	13	10	11	11	8	100
3.99	2	16.8	108.2	88	11.32	20	6	6	3.53	2.48	34	11	6	14	10	5	9	8	92
4.81	2	16.1	100.8	79	10.9	16	9	10	5	6	13	9	13	15	10	12	12	6	108
4.19	1	18.3	107.1	53	14.7	29	4	4	6	5	4	5	5	4	11	15	8	7	80
4.49	2	18.4	113.3	89	10.42	15	16	12	5	4	14	14	11	9	11	9	10	9	103
4.67	1	18	110.5	82	12.3	10	5	7	7	6	11	12	14	9	11	13	13	10	114
4.26	2	19	111.3	112	11.3	14	11	8	6	6	22	10	8	10	11	13	6	8	95
4.5	2	22.1	111.6	65	11.5	24	12	11	5.57	4.32	32	7	13	11	11	11	15	9	108
4.45	1	15.8	102.7	110	9.6	17	13	7	7.5	6.2	18	6	7	11	11	8	10	13	95
4.59	1	16.2	104.8	86	8.4	22	4	11	6	6	15	12	6	11	11	11	13	13	108
4.11	2	16.8	102.2	44	13.1	26	4	8	6	5	12	7	5	11	11	3	9	11	85
3.85	2	14.4	97.8	92	9.99	20	8	12	5.5	5.5	0	11	10	11	11	14	16	14	120
4.32	2	17.2	105.7	71	12.6	14	10	6	5	3	12	3	10	12	11	10	9	6	89
4.03	2	16.1	106	85	12.8	21	10	12	3.95	2.64	34	4	5	13	11	14	8	7	91
4.9	2	16.7	105.1	74	10.9	8	17	12	7	5	20	13	15	15	11	13	14	8	122
4.91	2	15.9	107.5	104	10	22	10	13	8	7	23	12	10	9	12	8	13	12	107
3.77	2	15.2	100	96	11.62	21	12	7	5.2	4.7	0	7	5	10	12	11	12	9	95
3.64	2	14	97.5	65	12.83	22	4	6	5.8	4.9	9	14	14	11	12	15	9	9	116
5	1	18	112.8	100	10.5	12	14	7	7	8	19	9	10	13	12	3	11	4	91
4.08	1	15.1	102	91	11.3	20	7	6	7	8	8	10	5	14	12	12	7	7	96
4.71	2	17.2	108	75	10.7	28	10	14	6	8	18	15	8	15	12	12	10	8	112
4.4	1	16.6	107.1	85	10.98	21	15	13	8.2	8	17	6	12	6	13	5	15	9	95
4.54	2	17.9	106.4	88	9.6	20	10	10	6	6	8	13	11	6	13	9	8	9	99
4.34	2	15.7	102.3	78	10.2	22	10	8	7	6	19	10	8	10	13	15	9	5	100
4.89	1	31.6	120	88	9.2	22	11	12	10	7	12	10	11	10	13	11	11	9	106
4.97	1	19.9	112.5	87	9.68	8	11	12	10	8	21	11	15	15	13	12	11	4	113
4.71	2	18.1	112.8	74	10.4	22	16	12	7	7	18	6	15	15	13	13	10	4	107
4.57	1	22.9	117.6	89	10.7	8	12	9	8	7	13	12	7	7	14	7	14	14	106
4.8	1	21.3	119.9	103	8.4	13	12	14	10	7	16	10	9	9	14	12	9	13	107
4.74	1	19	110.4	72	11.1	23	10	12	7	7	16	9	7	10	14	11	9	14	105
4.51	1	16.2	107.9	86	12.3	8	9	6	8	5	10	8	10	13	15	15	15	11	120
